# Supplementary material for: Aminoglycoside tolerance in Vibrio cholerae engages translational reprogramming associated with queuosine tRNA modification
Source: eLife. 2025 Jan 6;13:RP96317. doi: 10.7554/eLife.96317 (PMC11703503; doi:10.7554/eLife.96317)
Supplement: Figure 6—source data 1. [file elife-96317-fig6-data1.zip]

Archive with 2 entries (1 files):
- figure 6 source data 1/
- figure 6 source data 1/figure 6 source data 1.tif
